# Supplementary material for: OCT4 interprets and enhances nucleosome flexibility
Source: Nucleic Acids Res. 2022 Sep 22;50(18):10311–27. doi: 10.1093/nar/gkac755 (PMC9561370; doi:10.1093/nar/gkac755)
Supplement: gkac755_Supplemental_Files [file gkac755_supplemental_files.zip]

Archive with 8 entries (8 files):
- MacCarthy_Huertas_et_al_Supplementary_Materials_R.pdf
- S1_Movie.mpg
- S2_Movie.mpg
- S3_Movie.mpg
- S4_Movie.mpg
- S5_Movie.mpg
- S6_Movie.mpg
- S7_Movie.mpg
